# Supplementary material for: Transcription of HOX Genes Is Significantly Increased during Neuronal Differentiation of iPSCs Derived from Patients with Parkinson’s Disease
Source: J Dev Biol. 2023 May 25;11(2):23. doi: 10.3390/jdb11020023 (PMC10299083; doi:10.3390/jdb11020023)
Supplement: Supplementary file 1 [file jdb-11-00023-s001.zip]

Archive with 1 entries (1 files):
- jdb-2365607-supplementary.pdf
